# Supplementary material for: Distribution and identification of sand flies naturally infected with Leishmania from the Southeastern Peruvian Amazon
Source: PLoS Negl Trop Dis. 2017 Nov 6;11(11):e0006029. doi: 10.1371/journal.pntd.0006029 (PMC5673161; doi:10.1371/journal.pntd.0006029)
Supplement: S1 Table — (XLSX) [file pntd.0006029.s001.xlsx]

## Sheet: Table 1
Supplementary Table 1. Total sand fly collected in two study sites (Department of Madre de Dios) during 2014
Species	Flor de Acre								Primavera										Total ♀	Total ♂	Grand Total	SISA	%
	May		Sep		Total		Total		Feb		May		Sep		Total		Total
	♀	♂	♀	♂	♀	♂			♀	♂	♀	♂	♀	♂	♀	♂
Lu. (Nyssomyia) whitmani	5	29	1096	937	1101	966	2067		2	1	1	1			3	2	5		1104	968	2072	0.833333	27.3243
Lu. (Psychodopygus) yucumensis	852	712	55	33	907	745	1652		1		2				3		3		910	745	1655	0.746914	21.8251
Lu. (Trichophoromyia) auraensis		1286		8		1294	1294			118		67		12		197	197			1491	1491	0.975309	19.6624
Lu. (Trichophoromyia) spp.	837		9		846		846		110		71		7		188		188		1034		1034	0.950617	13.6358
Lu. (Psychodopygus) davisi	203	113	37	9	240	122	362		14	6	22	11	2		38	17	55		278	139	417	0.925926	5.49914
Lu. (Psychodopygus) carrerai carrerai	118	59	1	2	119	61	180		3		3				6		6		125	61	186	0.802469	2.45286
Lu. migonei (Group Migonei)	3		65	46	68	46	114												68	46	114	0.425926	1.50336
Lu. (Pressatia) spp.	69		16		85		85				2				2		2		87		87	0.611111	1.1473
Lu. (Trichophoromyia) loretonensis		35				35	35			1		8				9	9			44	44	0.777778	0.580245
Lu. nevesi (Group Verrucarum)	1	2	38		39	2	41		1						1		1		40	2	42	0.487654	0.55387
Brumptomyia spp.	3	2	28	3	31	5	36						5		5		5		36	5	41	0.722222	0.540683
Lu. aragaoi (Group Aragaoi)	3	2	6	5	9	7	16		3	2	1	2	8	9	12	13	25		21	20	41	0.740741	0.540683
Lu. (Psychodopygus) hirsuta hirsuta	11	7	2	1	13	8	21		4		5		1		10		10		23	8	31	0.753086	0.408809
Lu. andersoni (Group Migonei)	2		13	13	15	13	28					1				1	1		15	14	29	0.450617	0.382434
Lu. serrana (Group Verrucarum)	2	3	6	16	8	19	27				1		1		2		2		10	19	29	0.549383	0.382434
Lu. (Nyssomyia) shawi	1		7	2	8	2	10		8	2	4		2		14	2	16		22	4	26	0.691358	0.342872
Br. galindoi				20		20	20							3		3	3			23	23	0.555556	0.30331
Lu. (Pressatia) choti		12		8		20	20			1		1				2	2			22	22	0.493827	0.290123
Lu. (Pressatia) calcarata		10		11		21	21													21	21	0.32716	0.276935
Lu. walkeri (Group Migonei)			14	7	14	7	21												14	7	21	0.32716	0.276935
Lu. (Trichophoromyia) nemorosa										9		10				19	19			19	19	0.450617	0.25056
Br. avellari		1		13		14	14					3				3	3			17	17	0.524691	0.224186
Lu. (Lutzomyia) spp.	1		2		3		3				4		5		9		9		12		12	0.574074	0.158249
Lu. (Lutzomyia) sherlocki			6		6		6		3				2		5		5		11		11	0.549383	0.145061
Lu. (Psychodopygus) geniculata									6	1	2				8	1	9		8	1	9	0.401235	0.118687
Lu. (Nyssomyia) antunesi			1	3	1	3	4		3	1					3	1	4		4	4	8	0.320988	0.105499
Lu. (Psychodopygus) llanosmartinsi	7				7		7		1						1		1		8		8	0.487654	0.105499
Lu. (Sciopemyia) nematoducta			2		2		2		1		4				5		5		7		7	0.234568	0.0923117
Lu. sallesi / cortelezzii (Group Migonei)			7		7		7												7		7	0.469136	0.0923117
Lu. (Nyssomyia) umbratilis									1				6		7		7		7		7	0.376543	0.0923117
Lu. (Sciopmeyia) preclara				3		3	3					3				3	3			6	6	0.432099	0.0791244
Lu. (Psathyromyia) lutziana			1		1		1				1		3		4		4		5		5	0.203704	0.065937
Lu. sallesi (Group Migonei)				5		5	5													5	5	0.308642	0.065937
Lu. saulensis (Group Saulensis)	1		1		2		2		2						2		2		4		4	0.333333	0.0527496
Lu. (Psychodopygus) amazonensis	1				1		1		2						2		2		3		3	0.209877	0.0395622
Lu. abunaensis (Group Aragaoi)				2		2	2													2	2	0.135802	0.0263748
Lu. (Evandromyia) begonae			2		2		2												2		2	0.135802	0.0263748
Lu. (Lutzomyia) evangelistai									1					1	1	1	2		1	1	2	0.0987654	0.0263748
Lu. (Pressatia) triacantha		1				1	1			1						1	1			2	2	0.0987654	0.0263748
Lu. trinidadensis (Group Oswaldoi)			1		1		1		1						1		1		2		2	0.197531	0.0263748
Lu. baculus (Group Migonei)			1		1		1												1		1	0.0123457	0.0131874
Lu. (Psathyromyia) campbelli	1				1		1												1		1	0.0123457	0.0131874
Lu. cortelezzii (Group Migonei)														1		1	1			1	1	0.0123457	0.0131874
Lu. (Psathyromyia) dendrophyla				1		1	1													1	1	0.0123457	0.0131874
Lu. (Micropygomyia) dereuri				1		1	1													1	1	0.0123457	0.0131874
Lu. dreisbachi (Group Dreisbachi)				1		1	1													1	1	0.0123457	0.0131874
Lu. dreisbachi / ruparupa (Group Dreisbachi)											1				1		1		1		1	0.0123457	0.0131874
Lu. (Lutzomyia) flabellata				1		1	1													1	1	0.0123457	0.0131874
Lu. (Nyssomyia) flaviscutellata													1		1		1		1		1	0.0123457	0.0131874
Lu. (Viannamyia) furcata		1				1	1													1	1	0.0123457	0.0131874
Lu. (Psychodopygus) lainsoni													1		1		1		1		1	0.0123457	0.0131874
Lu. longipennis (Group Oswaldoi)													1		1		1		1		1	0.0123457	0.0131874
Lu. naiffi (Group Verrucarum)		1				1	1													1	1	0.0864198	0.0131874
Lu. nuneztovari (Group Verrucarum)													1		1		1		1		1	0.0864198	0.0131874
Lu. rorotaensis (Group Oswaldoi)				1		1	1													1	1	0.0864198	0.0131874
Lu. rorotaensis / quechua (Group Oswaldoi)			1		1		1												1		1	0.0864198	0.0131874
Lu. (Psathyromyia) shannoni	1				1		1												1		1	0.0864198	0.0131874
Lu. (Viannamyia) tuberculata				1		1	1													1	1	0.0864198	0.0131874
Lu. (Trichphoromyia) ubiquitalis										1						1	1			1	1	0.0864198	0.0131874
Total	2122	2276	1418	1153	3540	3429	6969		167	144	124	107	46	26	337	277	614		3877	3706	7583		100
