# Supplementary material for: Distribution and identification of sand flies naturally infected with Leishmania from the Southeastern Peruvian Amazon
Source: PLoS Negl Trop Dis. 2017 Nov 6;11(11):e0006029. doi: 10.1371/journal.pntd.0006029 (PMC5673161; doi:10.1371/journal.pntd.0006029)
Supplement: S2 Table — (XLSX) [file pntd.0006029.s002.xlsx]

## Sheet: Table 2
Supplementary Table 2. Total sand fly collected in three study sites (Department of Madre de Dios) during 2015
Species	Arca Pacahuara								Mavila								Flor de Acre								Total ♀	Total ♂	Grand Total	SISA	%
	Jun		Aug		Total		Total		Jun		Aug		Total		Total		Jun		Aug		Total		Total
	♀	♂	♀	♂	♀	♂			♀	♂	♀	♂	♀	♂			♀	♂	♀	♂	♀	♂
Lu. (Trichophoromyia) spp.	243		26		269		269		804		54		858		858		82		7		89		89		1216		1216	0.967213	36.6928
Lu. (Trichophoromyia) auraensis		266		27		293	293			688		16		704	704			170		4		174	174			1171	1171	0.989071	35.3349
Lu. (Psychodopygus) davisi	18	4	2	2	20	6	26		90	43	30	26	120	69	189		82	48	5	3	87	51	138		227	126	353	0.945355	10.6518
Lu. (Psychodopygus) llanosmartinsi	8	1			8	1	9		66	11			66	11	77		11	1	1		12	1	13		86	13	99	0.868852	2.98733
Lu. (Trchophoromyia) nemorosa										54		19		73	73											73	73	0.289617	2.20278
Lu. (Psychodopygus) yucumensis	1	2	1		2	2	4										31	18	5	4	36	22	58		38	24	62	0.584699	1.87085
Lu. (Nyssomyia) shawi				1		1	1		38	8	4	4	42	12	54		2	1			2	1	3		44	14	58	0.666667	1.75015
Lu. (Psychodopygus) hirsuta hirsuta	1				1		1		22	11		1	22	12	34		11	2	1		12	2	14		35	14	49	0.743169	1.47858
Lu. (Nyssomyia) whitmani	1		3		4		4		19		3		22		22		3		11	5	14	5	19		40	5	45	0.808743	1.35788
Lu. (Pressatia) spp.	1				1		1		3		22		25		25		1				1		1		27		27	0.551913	0.814725
Lu. (Psychodopygus) claustrei			1		1		1		9	8	4	4	13	12	25				1		1		1		15	12	27	0.551913	0.814725
Lu. (Lutzomyia) sherlocki *	1				1		1		2		9	1	11	1	12		1		1	1	2	1	3		14	2	16	0.612022	0.4828
Brumptomyia spp.	1		1		2		2			1	3	2	3	3	6		4			2	4	2	6		9	5	14	0.693989	0.42245
Lu. (Trichophoromyia) loretonensis		2				2	2			2				2	2			9				9	9			13	13	0.612022	0.392275
Lu. (Psychodopygus) carrerai carrerai									3	1			3	1	4		6	2			6	2	8		9	3	12	0.404372	0.3621
Lu. (Lutzomyia) spp.			1		1		1		1		3		4		4		4		1		5		5		10		10	0.568306	0.30175
Lu. serrana (Group Verrucarum)			1		1		1				1		1		1			2	2	3	2	5	7		4	5	9	0.442623	0.271575
Lu. aragaoi (Group Aragaoi)									1	1	2	1	3	2	5			1		1		2	2		3	4	7	0.355191	0.211225
Lu. abunaensis (Group Aragaoi)			1		1		1					1		1	1			1		2		3	3		1	4	5	0.398907	0.150875
Lu. (Pressatia) choti										1		4		5	5											5	5	0.191257	0.150875
Lu. saulensis (Group Saulensis)									2	1	1	1	3	2	5										3	2	5	0.191257	0.150875
Lu. (Evandromyia) begonae											4		4		4										4		4	0.229508	0.1207
Lu. nevesi (Group Verrucarum)											2	1	2	1	3					1		1	1		2	2	4	0.15847	0.1207
Lu. (Viannamyia) caprina / Lu. furcata									1		2		3		3										3		3	0.360656	0.090525
Lu. dreisbachi (Group Dreisbachi)		1		1		2	2											1				1	1			3	3	0.125683	0.090525
Lu. (Nyssomyia) yuilli yuilli									2		1		3		3										3		3	0.125683	0.090525
Lu. (Nyssomyia) flaviscutellata									1	1			1	1	2										1	1	2	0.163934	0.06035
Lu. migonei (Group Migonei)											1		1		1					1		1	1		1	1	2	0.114754	0.06035
Lu. walkeri (Group Migonei)																				2		2	2			2	2	0.0983607	0.06035
Br. avellari												1		1	1											1	1	0.103825	0.030175
Br. galindoi												1		1	1											1	1	0.103825	0.030175
Lu. baculus (Group Migonei)									1				1		1										1		1	0.103825	0.030175
Lu. barrettoi barrettoi (Group Aragaoi)									1				1		1										1		1	0.103825	0.030175
Lu. (Trichophoromyia) clitella										1				1	1											1	1	0.010929	0.030175
Lu. (Psathyromyia) dendrophyla																			1		1		1		1		1	0.010929	0.030175
Lu. dreisbachi / ruparupa (Group Dreisbachi)											1		1		1										1		1	0.010929	0.030175
Lu. (Psychodopygus) lainsoni																	1				1		1		1		1	0.010929	0.030175
Lu. (Evandromyia) monstruosa											1		1		1										1		1	0.010929	0.030175
Lu. (Sciopmeyia) preclara																				1		1	1			1	1	0.010929	0.030175
Lu. (Psathyromyia) puntigeniculata																		1				1	1			1	1	0.010929	0.030175
Lu. (Nyssomyia) reducta									1				1		1										1		1	0.010929	0.030175
Lu. (Psathyromyia) shannoni									1				1		1										1		1	0.010929	0.030175
Lu. (Viannamyia) tuberculata									1				1		1										1		1	0.010929	0.030175
Lu. (Sciopemyia) vattierae											1		1		1										1		1	0.010929	0.030175
Total	275	276	37	31	312	307	619		1069	832	149	83	1218	915	2133		239	257	36	30	275	287	562		1805	1509	3314		100
