# Supplementary material for: Distribution and identification of sand flies naturally infected with Leishmania from the Southeastern Peruvian Amazon
Source: PLoS Negl Trop Dis. 2017 Nov 6;11(11):e0006029. doi: 10.1371/journal.pntd.0006029 (PMC5673161; doi:10.1371/journal.pntd.0006029)
Supplement: S3 Table — (XLSX) [file pntd.0006029.s003.xlsx]

## Sheet: Table 3
Suplementary table 3. Positive pools for Leishmania DNA by k-DNA and Real Time PCR
Locality	Lutzomyia Species	Female/pools	Col. Date	Month	Year	kDNA PCR	MPI	6PGD	kDNA/qRT Leish
Flor de Acre	Lu. yucumensis	10	2014-05-22	May	2014	+	-	-	Leishmania (Viannia) spp.
Flor de Acre	Lu. yucumensis	10	2014-05-22	May	2014	+	-	-	Leishmania (Viannia) spp.
Flor de Acre	Lu. yucumensis	9	2014-05-22	May	2014	+	-	-	Leishmania (Viannia) spp.
Flor de Acre	Lu. (Trichophoromyia) spp.	10	2014-05-25	May	2014	+	-	-	Leishmania (Viannia) spp.
Flor de Acre	Lu. (Trichophoromyia) spp.	10	2014-05-25	May	2014	+	-	-	Leishmania (Viannia) spp.
Flor de Acre	Lu. whitmani	10	2014-09-22	Sep	2014	+	-	-	Leishmania (Viannia) spp.
Flor de Acre	Lu. whitmani	10	2014-09-22	Sep	2014	+	-	-	Leishmania (Viannia) spp.
Flor de Acre	Lu. migonei	8	2014-09-22	Sep	2014	+	-	-	Leishmania (Viannia) spp.
Flor de Acre	Lu. whitmani	10	2014-09-22	Sep	2014	+	-	-	Leishmania (Viannia) spp.
Flor de Acre	Lu. whitmani	10	2014-09-22	Sep	2014	+	-	-	Leishmania (Viannia) spp.
Flor de Acre	Lu. whitmani	10	2014-09-22	Sep	2014	+	+	+	Leishmania (V.) guyanensis
Flor de Acre	Lu. whitmani	10	2014-09-22	Sep	2014	+	-	-	Leishmania (Viannia) spp.
Flor de Acre	Lu. whitmani	10	2014-09-22	Sep	2014	+	-	-	Leishmania (Viannia) spp.
Flor de Acre	Lu. whitmani	10	2014-09-22	Sep	2014	+	-	-	Leishmania (Viannia) spp.
Flor de Acre	Lu. whitmani	5	2014-09-22	Sep	2014	+	+	+	Leishmania (V.) guyanensis
Flor de Acre	Lu. migonei	3	2014-09-22	Sep	2014	+	-	-	Leishmania (Viannia) spp.
Flor de Acre	Lu. walkeri	1	2014-09-22	Sep	2014	+	-	-	Leishmania (Viannia) spp.
Flor de Acre	Lu. yucumensis	1	2014-09-22	Sep	2014	+	-	-	Leishmania (Viannia) spp.
Flor de Acre	Lu. yucumensis	1	2014-09-23	Sep	2014	+	-	-	Leishmania (Viannia) spp.
Flor de Acre	Lu. whitmani	10	2014-09-23	Sep	2014	+	-	-	Leishmania (Viannia) spp.
Flor de Acre	Lu. whitmani	10	2014-09-23	Sep	2014	+	-	-	Leishmania (Viannia) spp.
Flor de Acre	Lu. whitmani	10	2014-09-23	Sep	2014	+	-	-	Leishmania (Viannia) spp.
Flor de Acre	Lu. migonei	4	2014-09-23	Sep	2014	+	-	-	Leishmania (Viannia) spp.
Flor de Acre	Lu. aragaoi	3	2014-09-23	Sep	2014	+	-	-	Leishmania (Viannia) spp.
Flor de Acre	Lu. sallesi / cortelezzii	1	2014-09-23	Sep	2014	+	-	-	Leishmania (Viannia) spp.
Flor de Acre	Lu. walkeri	1	2014-09-23	Sep	2014	+	-	-	Leishmania (Viannia) spp.
Flor de Acre	Lu. yucumensis	2	2014-09-24	Sep	2014	+	-	-	Leishmania (Viannia) spp.
Flor de Acre	Lu. shawi	1	2014-09-24	Sep	2014	+	-	-	Leishmania (Viannia) spp.
Flor de Acre	Lu. migonei	10	2014-09-25	Sep	2014	+	-	-	Leishmania (Viannia) spp.
Flor de Acre	Lu. nevesi	3	2014-09-25	Sep	2014	+	-	-	Leishmania (Viannia) spp.
Flor de Acre	Lu. yucumensis	10	2014-09-25	Sep	2014	+	-	-	Leishmania (Viannia) spp.
Flor de Acre	Lu. sherlocki	1	2014-09-25	Sep	2014	+	-	-	Leishmania (Viannia) spp.
Flor de Acre	Lu. carrerai carrerai	1	2014-09-25	Sep	2014	+	-	-	Leishmania (Viannia) spp.
Flor de Acre	Lu. yucumensis	1	2014-09-25	Sep	2014	+	-	-	Leishmania (Viannia) spp.
Arca Pacahuara	Lu. (Trichophoromyia) spp.	10	2015-06-23	Jun	2015	+	-	-	Leishmania (Viannia) spp.
Mavila	Lu. llanosmartinsi	4	2015-06-23	Jun	2015	+	-	-	Leishmania (Viannia) spp.
Mavila	Lu. davisi	8	2015-06-25	Jun	2015	+	-	-	Leishmania (Viannia) spp.
Mavila	Lu. shawi	8	2015-06-25	Jun	2015	+	-	-	Leishmania (Viannia) spp.
Mavila	Lu. whitmani	1	2015-06-25	Jun	2015	+	-	-	Leishmania (Viannia) spp.
Mavila	Lu. hirsuta hirsuta	1	2015-06-25	Jun	2015	+	-	-	Leishmania (Viannia) spp.
Mavila	Lu. llanosmartinsi	6	2015-06-25	Jun	2015	+	+	+	Leishmania (V.) braziliensis
Mavila	Lu. llanosmartinsi	1	2015-06-25	Jun	2015	+	-	-	Leishmania (Viannia) spp.
Mavila	Lu. shawi	1	2015-06-25	Jun	2015	+	-	-	Leishmania (Viannia) spp.
Mavila	Lu. davisi	10	2015-06-25	Jun	2015	+	+	+	Leishmania (V.) braziliensis
Mavila	Lu. llanosmartinsi	2	2015-06-26	Jun	2015	+	+	+	Leishmania (V.) braziliensis
