# Supplementary material for: Distribution and identification of sand flies naturally infected with Leishmania from the Southeastern Peruvian Amazon
Source: PLoS Negl Trop Dis. 2017 Nov 6;11(11):e0006029. doi: 10.1371/journal.pntd.0006029 (PMC5673161; doi:10.1371/journal.pntd.0006029)
Supplement: S4 Table — (XLSX) [file pntd.0006029.s004.xlsx]

## Sheet: Table 4
Suplementary table 4. Minimum infection rates of positive sand flies
			kDNA
Species	Locality	Year	Positive females	Negative females	Total females	Infection rate
Lu. whitmani	Flor de Acre	2014	12	988	1101	1.09
Lu. yucumensis	Flor de Acre	2014	8	777	821	0.97
Lu. migonei	Flor de Acre	2014	4	43	70	5.7
Lu. (Trichophoromyia) spp.	Flor de Acre	2014	2	894	914	0.22
Lu. walkeri	Flor de Acre	2014	2	12	16	12.5
Lu. nevesi	Flor de Acre	2014	1	37	40	2.5
Lu. aragaoi	Flor de Acre	2014	1	18	21	4.76
Lu. carrerai carrerai	Flor de Acre	2014	1	122	123	0.81
Lu. shawi	Flor de Acre	2014	1	20	21	4.76
Lu. sherlocki	Flor de Acre	2014	1	10	11	9.09
Lu. sallesi / Lu. cortelezzii	Flor de Acre	2014	1	6	7	14.29
Lu. davisi	Mavila	2015	2	205	223	0.9
Lu. llanosmartinsi	Mavila	2015	4	73	86	4.7
Lu. (Trichophoromyia) spp.	Arca Pacahuara	2015	1	467	477	0.21
Lu. shawi	Mavila	2015	2	35	44	4.5
Lu. whitmani	Mavila	2015	1	39	40	2.5
Lu. hirsuta	Mavila	2015	1	34	35	2.9
